# Supplementary material for: Solvothermal Preparation of a Lanthanide Metal-Organic Framework for Highly Sensitive Discrimination of Nitrofurantoin and l-Tyrosine
Source: Molecules. 2021 Jun 16;26(12):3673. doi: 10.3390/molecules26123673 (PMC8233945; doi:10.3390/molecules26123673)
Supplement: Supplementary file 1 [file molecules-26-03673-s001.zip]

Archive with 1 entries (1 files):
- molecules-1241121-supplementary.pdf
